# Supplementary material for: Contribution of GIP and GLP-1 to the Insulin Response to Oral Administration of Glucose in Female Mice
Source: Biomedicines. 2023 Feb 16;11(2):591. doi: 10.3390/biomedicines11020591 (PMC9953110; doi:10.3390/biomedicines11020591)
Supplement: Supplementary file 1 [file biomedicines-11-00591-s001.zip]

Archive with 1 entries (1 files):
- biomedicines-2201449-supplementary.pdf
